# Supplementary material for: Chitosan siRNA Nanoparticles Produce Significant Non-Toxic Functional Gene Silencing in Kidney Cortices
Source: Polymers (Basel). 2024 Sep 9;16(17):2547. doi: 10.3390/polym16172547 (PMC11398103; doi:10.3390/polym16172547)
Supplement: Supplementary file 1 [file polymers-16-02547-s001.zip]

Archive with 2 entries (2 files):
- Alameh 2024 polymers-3159194 Supp figures-R1.pdf
- Alameh 2024 polymers-3159194 Supp tables-R1.pdf
